# Supplementary material for: Elucidation of the mechanism behind the potentiating activity of baicalin against Burkholderia cenocepacia biofilms
Source: PLoS One. 2018 Jan 2;13(1):e0190533. doi: 10.1371/journal.pone.0190533 (PMC5749847; doi:10.1371/journal.pone.0190533)
Supplement: S1 Table — (XLSX) [file pone.0190533.s002.xlsx]

## Sheet: Blad1
S1 Table: MICs of B. cenocepacia J2315 for several antimicrobial agents
Antimicrobial agent	MIC (µg/ml)
Ciprofloxacin	8
Ceftazidim	128
Meropenem	32
Minocycline	16
Co-trimoxazole	128/2432
Tobramycin	256
Kanamycin	1024
Gentamicin	512
Neomycin	1024
