# Supplementary material for: Elucidation of the mechanism behind the potentiating activity of baicalin against Burkholderia cenocepacia biofilms
Source: PLoS One. 2018 Jan 2;13(1):e0190533. doi: 10.1371/journal.pone.0190533 (PMC5749847; doi:10.1371/journal.pone.0190533)
Supplement: S2 Table — (XLSX) [file pone.0190533.s003.xlsx]

## Sheet: Blad1
S2 Table: MIC (µg/ml) of other tested Bcc species for several aminoglycosides, including tobramycin (TOB), kanamycin (KN), neomycin (NEO) and gentamicin (GN)
Bcc strain	TOB	KN	NEO	GN
B. cenocepacia K56-2	128	512	512	256
B. cenocepacia C5424	256	1024	2048	>4096
B. cenocepacia AU1054	512	256	2048	1024
B. cenocepacia LMG18828	256	1024	1024	512
B. cenocepacia LMG18829	128	64	256	128
B. multivorans LMG13010T	64	32	128	64
B. multivorans LMG18825	128	64	128	256
B. ambifaria LMG19182T	16	16	32	32
